# Supplementary material for: Differences in Lipid Metabolism between the Perirenal Adipose Tissue of Chinese Simmental Cattle and Angus Cattle (Bos taurus) Based on Metabolomics Analysis
Source: Animals (Basel). 2024 Aug 31;14(17):2536. doi: 10.3390/ani14172536 (PMC11394394; doi:10.3390/ani14172536)
Supplement: Supplementary file 1 [file animals-14-02536-s001.zip]

Archive with 1 entries (1 files):
- animals-3145290-supplementary.pdf
